# Supplementary material for: On the Structural and Biological Effects of Hydroxyapatite and Gold Nano-Scale Particles in Poly(Vinylidene Fluoride) Smart Scaffolds for Bone and Neural Tissue Engineering
Source: Molecules. 2025 Feb 25;30(5):1041. doi: 10.3390/molecules30051041 (PMC11901919; doi:10.3390/molecules30051041)
Supplement: Supplementary file 1 [file molecules-30-01041-s001.zip]

Archive with 1 entries (1 files):
- molecules-3434015-supplementary.pdf
